# Supplementary material for: Does radiation therapy increase gadolinium accumulation in the brain?: Quantitative analysis of T1 shortening using R1 relaxometry in glioblastoma multiforme patients
Source: PLoS One. 2018 Feb 14;13(2):e0192838. doi: 10.1371/journal.pone.0192838 (PMC5812640; doi:10.1371/journal.pone.0192838)
Supplement: S1 File — (XLSX) [file pone.0192838.s005.xlsx]

## Sheet: Patient data
Patient number	Sex	Age	Location	Detailed Location	Radiation Dose	Radiatio type
2	1	49	L	T	61.2
3	2	58	R	FT	60.8
4	1	71	L	T	61.2
5	1	26	R	F	61.2
6	2	34	L	FTP	61.2
7	1	59	R	F, CC	61.2
10	2	50	L	FP	61.2
11	1	57	B	F, CC	51.6
12	1	42	L	F	61.2
13	1	53	R	P	61.2
14	1	71	R	PO	45	hypo
15	1	49	L	FP	61.2
16	1	64	L	T	61.2
17	2	32	L	PO	61.2
18	1	60	L	T	61.2
19	1	42	R	T	61.2
21	1	31	R	F, CC	45	hypo
22	2	58	R	F	61.2
23	1	39	L	TP, thal, BG	61.2
26	2	43	B	F	66.6
27	1	60	L	PO	61.2
28	2	64	R	F	61.2
29	2	62	L	FTP, insula	61.2
30	2	42	L	T	61.2
31	2	56	L	T	45	hypo
32	1	78	R	T	45	hypo
33	1	74	L	FP	61.2
34	1	70	L	TP	45	hypo
35	1	66	R	F	45	hypo
36	1	42	R	thal	61.2
37	1	22	R	P	61.2
38	1	67	R	T	45	hypo
39	1	69	R	P	61.2
40	1	21	R	F	61.2
41	1	65	R	P	61.2
42	2	77	R	FP	45	hypo
43	1	54	L	P	61.2
44	2	56	L	P	61.2
45	1	65	R	F	45	hypo
46	1	44	L	T	61.2
47	2	74	R	P	45	hypo
48	2	56	R	TP	61.2
49	2	42	L	T	61.2
50	1	77	L	T	45	hypo

## Sheet: Observer1 R1 value
	THAL R-1	THAL R-2	THAL L-1	THAL L-2	GP R-1	GP R-2	GP L-1	GP L-2	FWM R-1	FWM R-2	FWM L-1	FWM L-2	PWM R-1	PWM R-2	PWM L-1	PWM L-2	TWM R-1	TWM R-2	TWM L-1	TWM L-2	OP1	OP2	OP3
2	0.536659	0.49991	0.558005	0.56172	0.669814	0.673496	0.688756	0.692005	1.00989	0.813288	0.963416	0.827026	0.775556	0.695318	0.890539	0.738336	0.857663	0.889123	N/A	N/A	0.811682	0.883893
3	0.446312	0.499708	0.47948	0.515422	N/A	N/A	0.623339	0.663951	N/A	N/A	0.793569	0.891019	0.669629	0.740187	0.764659	0.799238	0.763163	0.806317	0.833333	0.928858	0.786574	0.932714
4	0.501264	0.442965	0.506493	0.456339	0.628776	0.606502	0.646966	0.603024	0.814393	0.814393	0.814393	0.814393	0.693439	0.663818	N/A	N/A	0.833012	0.776797	N/A	N/A	0.782094	0.699716
5	0.469269	0.568884	0.531473	0.544378	0.561009	0.68079	0.646018	0.678494	0.739018	0.887357	0.812466	0.911869	0.663494	0.776896	0.788623	0.831916	0.775574	0.91634	0.864878	0.874387	0.901344	1.01287
6	0.507308	0.446252	0.48566	0.473953	0.663685	0.577216	0.667692	0.606721	0.990285	0.906953	1.05169	0.931899	0.774202	0.768877	N/A	N/A	0.790829	0.737998	0.964024	0.829696	0.883368	0.786178
7	0.49575	0.47672	0.541285	0.484093	N/A	N/A	0.654438	0.55852	N/A	N/A	N/A	N/A	0.694823	0.696388	0.76433	0.727369	0.789302	0.798611	0.903965	0.812265	0.70938	0.706073
10	0.516067	0.575473	N/A	N/A	0.63653	0.717438	N/A	N/A	0.892543	1.0411	N/A	N/A	0.725052	0.854119	0.821001	0.976408	0.874005	0.969854	N/A	N/A	0.826152	0.927966	0.838676
11	0.464456	0.483979	0.500341	0.531305	0.617567	0.613619	N/A	N/A	0.747454	0.793798	0.743173	0.881435	0.76874	0.807899	0.774777	0.865344	0.820951	0.7924	0.805665	0.740383	0.615807	0.68828
12	0.513046	0.474361	0.555944	0.55595	0.635304	0.637578	0.605755	0.615605	0.815887	0.902767	0.772456	0.791906	0.760464	0.724203	0.845972	0.813381	0.862744	0.865804	0.891175	0.796866	0.932764	0.983507
13	0.440274	0.501694	0.459086	0.478717	0.57548	0.625057	0.594335	0.657291	0.768824	0.904636	0.75884	0.854877	N/A	N/A	0.72405	0.825356	0.752005	0.914119	0.784312	0.782204	0.679685	0.764293
14	0.475516	0.461993	0.498538	0.505401	0.612396	0.603614	0.61419	0.606958	0.839962	0.830887	0.795564	0.814424	N/A	N/A	0.769397	0.842779	0.737203	0.756561	0.822892	0.78472	0.712395	0.729696
15	0.479486	0.510035	0.480116	0.536639	0.572728	0.610017	0.585074	0.648264	0.816896	0.916821	0.78952	0.929505	0.662927	0.763433	N/A	N/A	0.74112	0.818094	0.786093	0.892939	0.695134	0.80656	0.831064
16	0.469243	0.488219	0.447445	0.493371	0.622552	0.666381	N/A	N/A	0.805937	0.914866	0.829866	0.99286	0.694445	0.73088	N/A	N/A	0.793619	0.830959	N/A	N/A	0.792079	0.843294
17	0.509863	0.533712	0.57348	0.583978	0.677818	0.662649	0.708437	0.687463	0.827161	0.852138	0.866341	0.845932	0.772066	0.772573	N/A	N/A	0.800675	0.824252	0.889529	0.856026	0.803474	0.825638
18	0.533731	0.487915	0.515747	0.516058	0.656014	0.646476	0.637262	0.659712	0.808532	0.807634	0.875848	0.842553	0.713248	0.71612	0.846672	0.845403	0.907388	0.845794	N/A	N/A	0.748131	0.747382
19	0.448745	0.455344	0.507628	0.519787	0.556919	0.567737	0.592927	0.635636	1.00494	0.979165	1.04065	0.918988	0.684979	0.725898	0.755116	0.856918	N/A	N/A	0.699133	0.834767	0.751734	0.831592	0.873829
21	0.457537	0.515242	0.494419	0.529374	0.537585	0.612104	0.638409	0.645558	0.871884	0.885157	0.939374	0.976074	N/A	N/A	0.820818	0.905029	0.75631	0.813738	0.769341	0.809367	0.84749	0.891809
22	0.418928	0.484797	0.438233	0.479368	0.524924	0.615513	0.614228	0.623824	N/A	N/A	0.799058	0.829131	0.689251	0.737713	0.729716	0.75524	0.726186	0.736677	0.731776	0.798106	0.759505	0.776811
23	0.46935	0.422519	N/A	N/A	0.549182	0.575183	0.55726	0.582333	0.763972	0.815332	0.872635	0.898466	0.636306	0.67354	N/A	N/A	0.652415	0.65926	0.82875	0.721429	0.707824	0.726183
26	0.559714	0.532359	0.566848	0.525898	0.626864	0.602466	0.64711	0.631225	0.825531	0.776399	0.862103	0.850381	0.757878	0.734104	0.820341	0.810874	0.795413	0.777048	0.845681	0.84927	0.747381	0.748254	0.839751
27	0.552964	0.530906	0.532992	0.558421	0.681319	0.664384	0.707896	0.711409	0.967484	0.934489	1.05909	0.988835	0.816056	0.810707	N/A	N/A	0.839467	0.805316	0.85002	0.817082	0.892481	0.882472	0.848201
28	0.464213	0.450108	0.494392	0.488758	0.608094	0.611906	0.639849	0.609413	0.916999	0.910294	0.828496	0.865224	0.691686	0.764685	0.823977	0.798619	0.75515	0.796601	0.934414	0.829235	0.765717	0.8217
29	0.464735	0.425795	0.474022	0.428123	0.610161	0.601518	0.500462	0.500491	0.825627	0.825539	N/A	N/A	0.691607	0.701648	0.714129	0.705169	0.702682	0.661073	0.942432	0.807466	0.760151	0.786117
30	0.511605	0.498618	0.52394	0.503083	0.64298	0.638644	0.664968	0.67192	0.866871	0.867012	0.893233	0.88673	0.739839	0.772393	0.781414	0.785234	0.737198	0.765139	0.820116	0.853139	0.75731	0.791885
31	0.505843	0.454924	0.507326	0.527324	0.617781	0.625801	0.651034	0.642359	0.841423	0.842212	0.848819	0.827027	0.675224	0.671088	N/A	N/A	0.723468	0.756233	N/A	N/A	0.751556	0.720483	0.810398
32	0.445973	0.456957	0.499414	0.493217	N/A	N/A	0.613307	0.586704	0.816238	0.768507	0.729511	0.675948	0.751939	0.725764	0.775316	0.714394	N/A	N/A	0.762151	0.760702	0.662652	0.681151
33	0.420175	0.436855	0.452489	0.482891	0.561835	0.563791	N/A	N/A	0.806402	0.803785	N/A	N/A	0.668128	0.686691	0.75424	0.731388	0.775761	0.805194	0.782914	0.683406	0.728456	0.764133
34	0.459586	0.464831	0.46788	0.479393	0.608254	0.621661	0.622566	0.664528	0.736167	0.792707	0.769721	0.82376	0.740482	0.747991	N/A	N/A	0.756621	0.691855	0.72218	0.720097	0.634753	0.64167
35	0.553685	0.436745	0.55387	0.431905	0.693179	0.574099	0.698044	0.570045	1.04074	0.843313	0.915395	0.748688	0.896271	0.743167	N/A	N/A	0.903457	0.7618	0.896281	0.794261	0.99468	0.794346	0.949581
36	N/A	N/A	0.488034	0.462913	0.714827	0.656508	0.710853	0.675245	1.03043	0.982573	0.900116	0.878663	N/A	N/A	0.83729	0.844044	0.884504	0.765243	0.846769	0.766458	0.91492	0.922445
37	0.503619	0.510707	0.554083	0.537665	0.626595	0.64108	0.695604	0.663119	0.800548	1.02697	0.823	1.00633	N/A	N/A	0.785217	0.913109	N/A	N/A	1.07828	0.931813	0.784381	0.924344
38	N/A	N/A	0.51124	0.488127	N/A	N/A	0.642484	0.65625	0.9057	0.881326	0.889283	0.892936	0.76331	0.766346	0.756735	0.80107	N/A	N/A	0.896835	0.806238	0.780428	0.764232
39	0.470177	0.453999	0.452686	0.471312	0.573846	0.616923	0.600082	0.639249	0.839041	0.96341	0.804926	0.919555	N/A	N/A	0.749818	0.810813	0.782022	0.756878	0.860247	0.8391	0.723851	0.793427
40	0.487218	0.471169	0.497108	0.489512	0.625599	0.63615	0.666474	0.653813	1.0135	0.94558	1.05112	1.0245	0.740933	0.73197	0.837531	0.828131	0.74914	0.729238	0.832141	0.799363	1.03489	1.05306
41	0.477547	0.468307	0.50181	0.518437	0.640485	0.625939	0.693355	0.693041	0.885779	0.91993	0.935004	0.92509	N/A	N/A	0.802751	0.834723	0.724305	0.681557	0.850024	0.852844	0.809923	0.854427
42	0.478425	0.459919	0.496338	0.496808	0.620126	0.616549	0.641929	0.646291	0.906784	0.83486	0.838125	0.802984	N/A	N/A	0.8477	0.78696	N/A	N/A	0.665547	0.631697	0.726549	0.701904
43	0.511171	0.513134	0.523726	0.509147	0.621452	0.605345	0.642811	0.636483	0.907366	0.953199	1.00236	1.06433	0.73393	0.772017	N/A	N/A	0.897908	0.720576	0.888281	0.860739	0.921221	0.947235
44	0.504483	0.47961	0.485338	0.470469	0.635363	0.588402	0.611715	0.563991	0.904662	0.886537	0.955059	0.936509	0.706559	0.7489	0.837328	0.842579	0.724376	0.65998	0.804356	0.796241	0.76079	0.727392	0.723646
45	0.462341	0.450171	0.449193	0.483838	0.569767	0.609637	0.62741	0.620459	0.835845	0.881613	0.819275	0.857099	N/A	N/A	0.753669	0.760598	0.730175	0.716158	0.7854	0.75012	0.764617	0.812484
46	0.526323	0.527782	0.519542	0.561615	0.62569	0.646951	N/A	N/A	1.06715	1.04751	1.03327	1.03133	0.817199	0.814533	N/A	N/A	0.779606	0.791954	N/A	N/A	0.89678	0.920887
47	0.462629	0.476992	0.489246	0.49219	N/A	N/A	0.655366	0.648789	0.903736	0.966176	0.842485	0.876295	N/A	N/A	0.798864	0.828589	N/A	N/A	0.794385	0.784906	0.885366	0.927521
48	0.480369	0.453102	0.489123	0.484581	N/A	N/A	0.636888	0.62153	0.910405	0.879723	1.00237	0.925695	N/A	N/A	0.855565	0.798321	N/A	N/A	0.90258	0.829098	0.770414	0.827599	0.809643
49	0.562173	0.501464	0.55135	0.542983	0.67936	0.643497	N/A	N/A	1.05148	0.937106	1.00521	0.880565	0.847879	0.79028	0.839882	0.825078	0.852669	0.716151	N/A	N/A	1.05933	1.10042
50	0.532767	0.474374	0.546114	0.461475	0.730434	0.620738	N/A	N/A	1.03249	0.86488	1.07803	0.834056	0.800251	0.693129	N/A	N/A	0.846389	0.725255	N/A	N/A	0.522687	0.488512	0.469198

## Sheet: Observer2 R1 value
	THAL R-1	THAL R-2	THAL L-1	THAL L-2	GP R-1	GP R-2	GP L-1	GP L-2	FWM R-1	FWM R-2	FWM L-1	FWM L-2	PWM R-1	PWM R-2	PWM L-1	PWM L-2	TWM R-1	TWM R-2	TWM L-1	TWM L-2	OP1	OP2	OP3
2	0.539636	0.507524	0.535875	0.545924	0.672954	0.674929	0.689655	0.693424	0.969738	0.822228	0.96054	0.791417	0.77322	0.694744	0.889027	0.74606	0.857663	0.889704	N/A	N/A	0.893898	0.886286
3	0.446312	0.516929	0.487591	0.526849	N/A	N/A	0.620492	0.653736	N/A	N/A	0.791221	0.887225	0.669278	0.748454	0.777249	0.875364	0.758968	0.8071	0.836963	0.949442	0.786574	0.917206
4	0.502414	0.484746	0.522159	0.466743	0.633611	0.608168	0.639182	0.600573	0.841396	0.830667	0.814393	0.809536	0.692143	0.632276	N/A	N/A	0.832269	0.784349	N/A	N/A	0.782094	0.710203
5	0.480419	0.496366	0.558434	0.555966	0.559706	0.682959	0.647907	0.677235	0.741476	0.89617	0.820848	0.934914	0.666274	0.778686	0.783098	0.831703	0.781838	0.931339	0.859566	0.890112	0.901344	0.98166
6	0.504822	0.451056	0.495312	0.481923	0.657825	0.576975	0.669299	0.603141	0.983194	0.884146	1.03455	0.899218	0.767231	0.748203	N/A	N/A	0.797996	0.729315	0.96254	0.835906	0.883368	0.799935
7	0.517156	0.489998	0.542264	0.520112	N/A	N/A	0.652622	0.55852	N/A	N/A	N/A	N/A	0.682722	0.697892	0.755802	0.715554	0.801477	0.798611	0.848964	0.754656	0.70938	0.7122
10	0.513854	0.559114	N/A	N/A	0.638081	0.718159	N/A	N/A	0.905552	1.04496	N/A	N/A	0.717775	0.841089	0.802789	0.961969	0.852453	0.9555	N/A	N/A	0.826379	0.960398	0.833946
11	0.475778	0.463865	0.52232	0.607188	0.619515	0.610699	N/A	N/A	0.745281	0.795803	0.774222	0.885652	0.764214	0.807495	0.745638	0.856741	0.81253	0.797804	0.790948	0.737138	0.614295	0.679924
12	0.520722	0.493291	0.549175	0.567753	0.634605	0.636198	0.626004	0.641361	0.786118	0.833732	0.768304	0.790647	0.746217	0.717935	0.825497	0.805185	0.807115	0.799748	0.869287	0.795192	0.879669	0.962993
13	0.455359	0.501694	0.497343	0.545073	0.57141	0.631632	0.595677	0.65456	0.751453	0.88326	0.737206	0.833988	N/A	N/A	0.721494	0.811081	0.754262	0.860989	0.731562	0.780409	0.679686	0.75724
14	0.476836	0.459716	0.495445	0.533059	0.643992	0.617208	0.625854	0.603991	0.866188	0.846951	0.780615	0.798788	N/A	N/A	0.736937	0.789212	0.699808	0.679148	0.855184	0.852575	0.766064	0.805858
15	0.480319	0.510477	0.460756	0.531474	0.576471	0.641988	0.582631	0.655449	0.83154	0.910476	0.811488	0.965102	0.662948	0.728109	N/A	N/A	0.768713	0.777073	0.79811	0.898403	0.775577	0.879111	0.880692
16	0.455337	0.510951	0.447445	0.486407	0.632561	0.675764	N/A	N/A	0.831478	0.922439	0.860681	0.98948	0.675323	0.712303	N/A	N/A	0.72815	0.705631	N/A	N/A	0.793271	0.838332
17	0.518428	0.542155	0.585433	0.573874	0.670223	0.662364	0.690232	0.685533	0.833354	0.841698	0.859615	0.875092	0.755503	0.740989	N/A	N/A	0.841486	0.767814	0.889529	0.712144	0.807677	0.815359
18	0.515954	0.487915	0.540606	0.527008	0.668911	0.643302	0.636048	0.637906	0.82172	0.828054	0.889476	0.890445	0.730416	0.721187	0.827308	0.866141	0.803039	0.72831	N/A	N/A	0.74833	0.76647
19	0.459703	0.468383	0.511153	0.53628	0.549634	0.579427	0.601288	0.635104	0.911513	0.962439	0.982111	0.927068	0.670568	0.72061	0.768122	0.870351	N/A	N/A	0.716832	0.823367	0.763846	0.818403	0.868418
21	0.473279	0.519303	0.540072	0.534417	0.537585	0.622095	0.638303	0.639828	0.88793	0.877499	0.936701	0.936516	N/A	N/A	0.820818	0.877422	0.829298	0.892925	0.83494	0.810614	0.832566	0.854298
22	0.412082	0.452338	0.45744	0.485972	0.523289	0.610008	0.586378	0.631802	N/A	N/A	0.832397	0.817846	0.664997	0.688673	0.73568	0.756737	0.757367	0.775986	0.808893	0.820856	0.763391	0.776834
23	0.470086	0.444427	N/A	N/A	0.562775	0.565245	0.539397	0.603295	0.788199	0.832051	0.845513	0.875587	0.628879	0.680434	N/A	N/A	0.7635	0.778152	0.773427	0.807314	0.711525	0.720022
26	0.554406	0.526452	0.563628	0.515999	0.625653	0.619813	0.636541	0.624803	0.804281	0.772676	0.846564	0.83314	0.792207	0.796963	0.796109	0.799863	0.818808	0.798234	0.882694	0.904292	0.733578	0.71628	0.8357
27	0.543846	0.530906	0.544598	0.556841	0.686326	0.668769	0.701522	0.696662	1.00067	0.998255	0.98475	0.936099	0.79512	0.815493	N/A	N/A	0.879857	0.822318	0.970245	0.994025	0.915442	0.907561	0.868935
28	0.4694	0.4736	0.49055	0.49371	0.63779	0.609124	0.63791	0.609078	0.90958	0.921142	0.833487	0.872687	0.701748	0.776466	0.797784	0.789936	0.817334	0.810315	0.935159	0.882121	0.794973	0.852157
29	0.469629	0.420209	0.490643	0.443791	0.609191	0.594963	0.492123	0.507919	0.75676	0.756519	N/A	N/A	0.670041	0.679837	0.731869	0.710305	0.688975	0.704239	0.858292	0.774395	0.741424	0.75584
30	0.495601	0.515212	0.517407	0.52587	0.639349	0.643098	0.636109	0.676116	0.837786	0.819741	0.853721	0.845526	0.738309	0.759434	0.767819	0.778166	0.7746	0.743396	0.884437	0.844252	0.758792	0.787388
31	0.487168	0.467907	0.507326	0.520897	0.611454	0.644538	0.652232	0.646425	0.793855	0.784261	0.8009	0.796215	0.671829	0.673801	N/A	N/A	0.736823	0.807874	N/A	N/A	0.791474	0.766803	0.85023
32	0.457535	0.463692	0.485533	0.480471	N/A	N/A	0.611297	0.581352	0.763614	0.775698	0.78869	0.720138	0.752517	0.724636	0.678539	0.623469	N/A	N/A	0.69664	0.702106	0.654788	0.691269
33	0.446431	0.431373	0.452489	0.470061	0.560182	0.553758	N/A	N/A	0.768226	0.770368	N/A	N/A	0.651189	0.642488	0.753581	0.707247	0.752361	0.751065	0.860342	0.813829	0.723698	0.737987
34	0.46706	0.450696	0.500189	0.501089	0.606859	0.625237	0.625561	0.663545	0.734785	0.782282	0.780809	0.82376	0.710981	0.736227	N/A	N/A	0.743641	0.689541	0.733983	0.709235	0.63317	0.665187
35	0.552277	0.432534	0.551877	0.445618	0.685981	0.574938	0.699947	0.569539	0.991307	0.801642	1.01307	0.829643	0.793104	0.667227	N/A	N/A	0.873473	0.816434	0.901484	0.766811	0.984467	0.815574	0.990565
36	N/A	N/A	0.475747	0.469388	0.708724	0.631557	0.733153	0.666078	0.97793	0.984131	0.978874	0.91667	N/A	N/A	0.812996	0.815648	0.84057	0.757706	0.939127	0.839181	0.906804	0.899396
37	0.481118	0.523375	0.542843	0.537665	0.639702	0.637575	0.696369	0.67462	0.798813	0.95923	0.820558	0.970122	N/A	N/A	0.770098	0.870928	N/A	N/A	1.09522	0.91894	0.788355	0.888423
38	N/A	N/A	0.497851	0.501963	N/A	N/A	0.645067	0.642343	0.881825	0.867402	0.846944	0.872584	0.737532	0.744082	0.790205	0.816199	N/A	N/A	0.88708	0.858006	0.760072	0.769052
39	0.431311	0.446443	0.484247	0.487442	0.60507	0.607441	0.605068	0.626587	0.932666	1.02785	0.814239	0.916272	N/A	N/A	0.737933	0.806635	0.771335	0.745517	0.780365	0.787832	0.746343	0.792789
40	0.472219	0.468242	0.513635	0.507451	0.651232	0.649445	0.676335	0.679978	0.954503	0.963085	0.954791	0.933821	0.717937	0.718943	0.843964	0.835758	0.777378	0.78243	0.855822	0.849121	1.00334	1.02135
41	0.483251	0.479524	0.516069	0.527725	0.649578	0.637913	0.674699	0.671645	0.81664	0.849159	0.873291	0.872793	N/A	N/A	0.790768	0.815913	0.794829	0.739667	0.885191	0.900337	0.777719	0.801053
42	0.480627	0.439329	0.535344	0.536827	0.599171	0.602585	0.649306	0.611709	0.870487	0.82777	0.836276	0.822876	N/A	N/A	0.731382	0.677366	N/A	N/A	0.684763	0.598948	0.737555	0.725725
43	0.497002	0.481199	0.494497	0.489306	0.621744	0.614343	0.640915	0.636671	0.926285	0.949164	1.00541	1.10577	0.721823	0.767916	N/A	N/A	0.758725	0.739143	0.813844	0.774848	0.795472	0.826986
44	0.492324	0.472483	0.48844	0.471028	0.632821	0.588434	0.61717	0.561451	0.859899	0.883132	0.973956	0.951765	0.703534	0.752215	0.837328	0.82373	0.800784	0.709493	0.803124	0.815117	0.623317	0.631983	0.657511
45	0.4337	0.450171	0.471719	0.483838	0.601534	0.607818	0.635954	0.635581	0.86932	0.909536	0.812476	0.847281	N/A	N/A	0.749644	0.755324	0.695339	0.698097	0.805928	0.812978	0.744236	0.779348
46	0.526186	0.524296	0.569163	0.562623	0.627118	0.650059	N/A	N/A	1.01499	1.00125	0.98745	1.03133	0.792617	0.791517	N/A	N/A	0.728649	0.74994	N/A	N/A	0.992449	1.03801
47	0.450492	0.465373	0.489119	0.479731	N/A	N/A	0.648595	0.659077	0.886526	0.966633	0.798804	0.833282	N/A	N/A	0.794723	0.843441	N/A	N/A	0.74713	0.747639	0.873579	0.907033
48	0.463736	0.462996	0.502018	0.495634	N/A	N/A	0.646166	0.61991	0.872391	0.835999	1.00152	0.876989	N/A	N/A	0.84164	0.833751	N/A	N/A	0.867506	0.777729	0.733967	0.753927	0.746907
49	0.560545	0.501464	0.559109	0.542871	0.71001	0.641019	N/A	N/A	1.02088	0.860527	0.943722	0.849704	0.83533	0.770066	0.829211	0.835031	0.829649	0.656232	N/A	N/A	0.917776	0.955551
50	0.524732	0.434616	0.53178	0.454221	0.713436	0.618915	N/A	N/A	1.04424	0.903294	1.06816	0.807153	0.789028	0.680425	N/A	N/A	0.821978	0.722546	N/A	N/A	0.674814	0.595592	0.594198
